# Supplementary material for: Construction of Fusion Protein with Carbohydrate-Binding Module and Leaf-Branch Compost Cutinase to Enhance the Degradation Efficiency of Polyethylene Terephthalate
Source: Int J Mol Sci. 2023 Feb 1;24(3):2780. doi: 10.3390/ijms24032780 (PMC9917269; doi:10.3390/ijms24032780)
Supplement: Supplementary file 1 [file ijms-24-02780-s001.zip]

Archive with 1 entries (1 files):
- ijms-2091691-supplementary.pdf
